# Supplementary material for: Oxidative Stress Response in Adipose Tissue-Derived Mesenchymal Stem/Stromal Cells
Source: Int J Mol Sci. 2022 Nov 3;23(21):13435. doi: 10.3390/ijms232113435 (PMC9654835; doi:10.3390/ijms232113435)
Supplement: Supplementary file 1 [file ijms-23-13435-s001.zip]

Archive with 1 entries (1 files):
- ijms-1996107-supplementary.pdf
